# Supplementary material for: Flexible photonic contactless human-machine interface based on visible-blind near-infrared organic photodetectors
Source: Natl Sci Rev. 2025 Jul 26;12(9):nwaf303. doi: 10.1093/nsr/nwaf303 (PMC12416281; doi:10.1093/nsr/nwaf303)
Supplement: nwaf303_Supplemental_Files [file nwaf303_supplemental_files.zip]

Archive with 6 entries (6 files):
- Supplementary data.pdf
- Supplementary_Movie_1.mp4
- Supplementary_Movie_2.mp4
- Supplementary_Movie_3.mp4
- Supplementary_Movie_4.mp4
- Supplementary_Movie_5.mp4
